# Supplementary material for: Construction of functional brain connectivity networks from fMRI data with driving and modulatory inputs: an extended conditional Granger causality approach
Source: AIMS Neurosci. 2020 Apr 10;7(2):66–88. doi: 10.3934/Neuroscience.2020005 (PMC7321769; doi:10.3934/Neuroscience.2020005)
Supplement: Supplementary file 1 [file neurosci-07-02-005-s001.txt]

%% genvar
%
% Generate VAR time series data
%
% <matlab:open('genvar.m') code>
%
%% Syntax
%
%     [X,E] = genvar(A,E,trunc)
%
%% Arguments
%
% See also <mvgchelp.html#4 Common variable names and data structures>.
%
% _input_
%
%     A          VAR coefficients matrix
%     E          residuals (single-trial) time series
%     trunc      number of initial observations to truncate (default: 0)
%
% _output_
%
%     X          VAR (single-trial) time series with residuals E
%     E          possibly truncated residuals
%
%% Description
%
% Generates a vector autoregression (VAR) time series with coefficients |A| and
% residuals |E|; implements:
%
% <<eq_varnn.png>>
%
% Initial values for the outputs |X| are set to the residuals |E|. Optionally
% truncate the first |trunc| observations.
%
% *_Note:_* If available will use the C routine <matlab:open('C/genvar_mex.c')
% |genvar_mex.c|> to perform the actual computation; otherwise a (slower)
% Matlab-coded routine is used. The existence of a |genvar| mex file for the
% current platform is checked for in the <startup.html |startup|> script.
%
%% See also
%
% <var_to_tsdata.html |var_to_tsdata|> |
% <startup.html |startup|>
%
% (C) Lionel Barnett and Anil K. Seth, 2012. See file license.txt in
% installation directory for licensing terms.
%
%%

function [X,E] = genvar(A,E,trunc)

global have_genvar_mex;

assert(isreal(A) && (ndims(A) == 2 || ndims(A) == 3), 'VAR coefficients must be a 2D or 3D matrix')
assert(isreal(E) && ndims(E) == 2, 'Residuals covariance must be a row vector or 2D matrix')

[n1,n2,p] = size(A)
[n,m] = size(E)

assert(n1 == n2, 'VAR coefficients blocks not square');
assert(n1 == n,  'Residuals covariance matrix doesn''t match VAR coefficients matrix');

if nargin < 3 || isempty(trunc)
    trunc = 0;
else
    assert(trunc >= 0 && trunc < m,'bad truncation');
end


if have_genvar_mex
    X = genvar_mex(A,E);
else
    X = E;
    
    omega=0.05;     %%%%
       
    for t = p+1:m
       
        di(1,t)=0.9*(sign(cos(2*omega*pi*(t)))+1)/2; %% DRIVING input
        di(2,t)=0;
        di(3,t)=0;
        di(4,t)=0;
        di(5,t)=0;
        
        
      for ii=1:5
          for jj=1:5
               B(ii,jj,t)=0.0; 
           end
       end        
       B(5,4,t)=0.3536*(sign(cos(omega*pi*(t)))+1)/2; %% MODULATORY input

       
       %%%%%%% toy model of Fig.3(a) %%%%%%%%%  
       for k = 1:1
           X(:,t) = X(:,t) + ( A(:,:,k)+B(:,:,t) )*X(:,t-k) + di(:,t);
       end
       for k=2:p
            X(:,t) = X(:,t) + A(:,:,k)*X(:,t-k);      
       end
       %%%%%%%%%%%%%%%%%%%%%%%%%%%%%%%%%%%%%%%
       
    end
end

if trunc > 0
    X = X(:,trunc+1:m);
    if nargout > 1
        E = E(:,trunc+1:m);
    end
end
